# Supplementary material for: Overexpression of a GmCnx1 Gene Enhanced Activity of Nitrate Reductase and Aldehyde Oxidase, and Boosted Mosaic Virus Resistance in Soybean
Source: PLoS One. 2015 Apr 17;10(4):e0124273. doi: 10.1371/journal.pone.0124273 (PMC4401665; doi:10.1371/journal.pone.0124273)
Supplement: S1 Table — (XLSX) [file pone.0124273.s002.xlsx]

## Sheet: Sheet1
Table S1. Agronomic performance of non-transgenic plants and GmCnx1 transgenic plants
Genotype	WT	L1	L2	L3	L4	L7	L10	L17	L18	L22	L26
Plant height (cm)	27.6±1.2	29.8±1.0	32.1±1.1**	34.6±0.4**	31.7±0.5**	29.0±1.5	41.7±1.4**	35.6±1.5**	36.4±0.8**	37.5±0.8**	30.8±0.3**
Average leaf length (cm)	5.3±0.2	5.4±0.2	6.2±0.2**	5.5±0.3	5.3±0.2	5.3±0.1	5.3±0.2	5.6±0.1	5.6±0.4	5.8±0.3*	5.3±0.1
Average leaf width (cm)	4.1±0.1	4.2±0.5	4.2±0.3	4.4±0.4	4.4±0.1	4.2±0.2	4.2±0.2	4.1±0.2	4.3±0.2	4.6±0.2	4.0±0.2
Nodules number	4.3±0.5	9.0±1.4**	8.7±0.9*	15.0±1.6**	13.0±2.2**	8.7±1.3*	7.3±1.3	5.0±0.8	4.7±0.9	15.0±1.6**	4.3±1.9
Fresh weight of nodules (g)	0.09±0.00	0.13±0.02	0.13±0.04	0.14±0.01	0.12±0.03	0.15±0.02	0.19±0.01**	0.11±0.05	0.11±0.04	0.18±0.04*	0.14±0.02
Shoot fresh weight (g)	2.30±0.18	2.70±0.40	2.39±0.30	2.38±0.19	2.67±0.07	2.83±0.13	2.35±0.24	2.60±0.14	2.60±0.36	2.56±0.38	2.54±0.18
Root fresh weight (g)	1.28±0.25	1.48±0.22	1.46±0.23	1.66±0.13	1.24±0.12	1.50±0.12	1.30±0.22	1.61±0.12	1.64±0.25	1.87±0.22*	1.20±0.33
Shoot dry weight (g)	0.29±0.01	0.45±0.05*	0.31±0.05	0.36±0.04	0.39±0.08	0.39±0.00	0.47±0.06*	0.49±0.03*	0.49±0.08*	0.41±0.05	0.29±0.14
Root dry weight (g)	0.15±0.02	0.17±0.02	0.16±0.02	0.15±0.02	0.15±0.02	0.19±0.02	0.19±0.02	0.20±0.01	0.18±0.03	0.20±0.05	0.16±0.05
Total biomass (g)	0.37±0.11	0.68±0.10**	0.37±0.04	0.54±0.12	0.50±0.05	0.50±0.02	0.47±0.11	0.46±0.09	0.47±0.13	0.46±0.04	0.55±0.14
Note: Data was collected from the green house in 2013 and 2014. WT represented negative control i.e. non-transgenic plants. L1, L2, L3, L4, L7, L10, L17, L18, L22 and L26 represented the GmCnx1 transgenic lines. Values were the mean ± SD (n = 3). * and ** meant significant difference at α=0.05 and 0.01, respectively.
